# Supplementary material for: Genomic Data Reveals Profound Genetic Structure and Multiple Glacial Refugia in Lonicera oblata (Caprifoliaceae), a Threatened Montane Shrub Endemic to North China
Source: Front Plant Sci. 2022 May 9;13:832559. doi: 10.3389/fpls.2022.832559 (PMC9125190; doi:10.3389/fpls.2022.832559)
Supplement: Supplementary Table S2 — Sequencing information. [file Table_2.XLSX]

## Sheet: Sheet1
Samples	Raw_Reads	Clean_Reads	Clean_Reads_Percent	Raw_Base	Clean_Base	Clean_Base_Percent	GC_Content	>Q20	>Q30
BJS01	4318460	4167776	0.9651	630495160	608495296	0.9651	0.4081	0.9547	0.8859
BJS02	4186602	4016588	0.9594	615430494	586421848	0.9529	0.4187	0.9627	0.9019
BJS03	4406916	4242522	0.9627	647816652	619408212	0.9561	0.4178	0.9621	0.901
BJS04	4455274	4237794	0.9512	654925278	618717924	0.9447	0.4317	0.9636	0.9038
BJS05	4751822	4583920	0.9647	698517834	669252320	0.9581	0.4184	0.96	0.8964
BJS06	4448474	4252442	0.9559	653925678	620856532	0.9494	0.4241	0.9643	0.9048
DLS01	5041706	4789456	0.95	741130782	699260576	0.9435	0.4219	0.9532	0.8821
DLS02	4841168	4509410	0.9315	711651696	658373860	0.9251	0.4432	0.94	0.8595
DLS03	5127416	4915374	0.9586	753730152	717644604	0.9521	0.4239	0.9526	0.8821
DLS04	4953322	4797412	0.9685	728138334	700422152	0.9619	0.4147	0.9541	0.8839
DLS05	4867108	4627678	0.9508	710597768	675640988	0.9508	0.4363	0.9513	0.8801
DLS06	4106554	3930908	0.9572	603663438	573912568	0.9507	0.4333	0.958	0.895
HDL01	4208436	4067502	0.9665	616535874	593855292	0.9632	0.4181	0.9606	0.898
HDL02	4410702	4272352	0.9686	646167843	623763392	0.9653	0.4215	0.9643	0.905
HDL03	4223020	4104606	0.972	618672430	599272476	0.9686	0.4263	0.965	0.9064
HDL04	4206548	4072392	0.9681	616259282	594569232	0.9648	0.4305	0.9665	0.9098
HDL05	4716150	4522562	0.959	690915975	660294052	0.9557	0.4374	0.9636	0.9039
HDL06	4133198	3987360	0.9647	605513507	582154560	0.9614	0.4229	0.9632	0.903
HDL07	4556834	4396400	0.9648	667576181	641874400	0.9615	0.4193	0.9625	0.9017
HDL08	4500246	4288554	0.953	659286039	626128884	0.9497	0.4196	0.9614	0.8996
HDL09	4409818	4194630	0.9512	646038337	612415980	0.948	0.4317	0.9636	0.9033
HDL10	4569836	4401716	0.9632	669480974	642650536	0.9599	0.4242	0.9592	0.8955
HDL11	4148956	3993520	0.9625	607822054	583053920	0.9593	0.4198	0.9608	0.8985
HDL12	4557232	4379028	0.9609	667634488	639338088	0.9576	0.429	0.9606	0.8981
HDL13	4614032	4444016	0.9632	675955688	648826336	0.9599	0.4204	0.9574	0.8897
HDL14	4291462	4154580	0.9681	628699183	606568680	0.9648	0.4128	0.9595	0.8945
HDL15	4483482	4319892	0.9635	656830113	630704232	0.9602	0.4183	0.9581	0.8932
HDL16	4367598	4214826	0.965	639853107	615364596	0.9617	0.4145	0.9608	0.8972
HDL17	4380298	4204000	0.9598	641713657	613784000	0.9565	0.4155	0.9605	0.8978
HDL18	4442874	4254244	0.9575	650881041	621119624	0.9543	0.4203	0.9602	0.897
HDL19	4314798	4167390	0.9658	632117907	608438940	0.9625	0.4462	0.9624	0.9025
HDL20	4597744	4443362	0.9664	673569496	648730852	0.9631	0.4201	0.9615	0.8987
HDL21	4485508	4320218	0.9632	657126922	630751828	0.9599	0.4201	0.9585	0.8934
HDL22	4203896	4022828	0.9569	615870764	587332888	0.9537	0.421	0.9571	0.8923
HDL23	4437254	4252348	0.9583	650057711	620842808	0.9551	0.4217	0.961	0.8998
HDL24	4443600	4244052	0.9551	650987400	619631592	0.9518	0.4299	0.9575	0.8937
JK01	4179582	3912582	0.9361	616488345	571236972	0.9266	0.4162	0.948	0.8746
JK02	4899334	4577630	0.9343	722651765	668333980	0.9248	0.423	0.9543	0.8856
JK03	4880290	4587068	0.9399	719842775	669711928	0.9304	0.4223	0.9552	0.887
JK04	5078958	4675150	0.9205	749146305	682571900	0.9111	0.4356	0.9545	0.8869
JK05	5119588	4772668	0.9322	755139230	696809528	0.9228	0.4195	0.9564	0.8891
JK06	5212626	5062814	0.9713	763649709	739170844	0.9679	0.4111	0.9517	0.8782
JK07	4482190	4151430	0.9262	661123025	606108780	0.9168	0.4192	0.9569	0.89
JK08	4857078	4449524	0.9161	716419005	649630504	0.9068	0.4302	0.956	0.8892
JK09	4820404	4592018	0.9526	711009590	670434628	0.9429	0.43	0.9524	0.883
JK10	4533076	4211306	0.929	668628710	614850676	0.9196	0.4362	0.9488	0.8775
JK11	4954762	4635322	0.9355	730827395	676757012	0.926	0.4279	0.9508	0.8799
JK12	5002010	4769090	0.9534	737796475	696287140	0.9437	0.4202	0.9541	0.8846
JK13	5120954	4730118	0.9237	755340715	690597228	0.9143	0.4371	0.9471	0.875
JK14	4866088	4548710	0.9348	717747980	664111660	0.9253	0.4223	0.9481	0.8747
JK15	5116762	4784500	0.9351	754722395	698537000	0.9256	0.4364	0.951	0.8806
JK16	5174080	4809736	0.9296	763176800	702221456	0.9201	0.4377	0.9507	0.8809
JK17	4832464	4427566	0.9162	712788440	646424636	0.9069	0.4355	0.9509	0.8813
JK18	4483948	4134670	0.9221	661382330	603661820	0.9127	0.4358	0.9531	0.8836
JK19	5035428	4545302	0.9027	742725630	663614092	0.8935	0.4355	0.952	0.8827
JK20	4692092	4400724	0.9379	692083570	642505704	0.9284	0.428	0.9579	0.8924
JK21	5185106	4851290	0.9356	764803135	708288340	0.9261	0.4275	0.9553	0.8877
JK22	3956100	3800550	0.9607	583524750	554880300	0.9509	0.4317	0.9534	0.8839
JK23	5349142	5095212	0.9525	786323874	743900952	0.946	0.4248	0.9517	0.8808
JK24	4481130	4301364	0.9599	658726110	627999144	0.9534	0.4325	0.9551	0.8869
JK25	4948176	4801516	0.9704	727381872	701021336	0.9638	0.4259	0.9563	0.8889
JK26	7320058	6968012	0.9519	1076048526	1017329752	0.9454	0.4338	0.9543	0.8857
JK27	4443676	4111058	0.9251	653220372	600214468	0.9189	0.4493	0.9489	0.8803
JK28	4804866	4644224	0.9666	706315302	678056704	0.96	0.4134	0.9562	0.8886
JK29	4892246	4621702	0.9447	719160162	674768492	0.9383	0.4303	0.9515	0.8822
JK30	4857438	4702152	0.968	714043386	686514192	0.9614	0.4109	0.9579	0.8913
JK31	4792344	4612704	0.9625	704474568	673454784	0.956	0.4203	0.9558	0.8879
JK32	4832724	4674502	0.9673	710410428	682477292	0.9607	0.4106	0.9563	0.8884
JK33	5211814	4946634	0.9491	766136658	722208564	0.9427	0.4184	0.9521	0.8819
JK34	5047840	4811064	0.9531	742032480	702415344	0.9466	0.4149	0.9583	0.8925
JK35	5231818	4930632	0.9424	769077246	719872272	0.936	0.4352	0.9564	0.8897
JK36	2020368	1902676	0.9417	296994096	277790696	0.9353	0.439	0.9561	0.8927
JMS01	5007776	4748284	0.9482	736143072	693249464	0.9417	0.4144	0.9554	0.8871
JMS02	5324192	5108204	0.9594	782656224	745797784	0.9529	0.4139	0.955	0.8854
JMS03	4978668	4817422	0.9676	731864196	703343612	0.961	0.4068	0.9555	0.8854
JMS04	5698772	5502540	0.9656	837719484	803370840	0.959	0.4071	0.9547	0.8847
JMS05	5079820	4917528	0.9681	746733540	717959088	0.9615	0.408	0.957	0.8891
JMS06	5123432	4961744	0.9684	753144504	724414624	0.9619	0.4114	0.9552	0.8859
JMS07	4975368	4725992	0.9499	731379096	689994832	0.9434	0.4131	0.9546	0.8848
JMS08	5106096	4829554	0.9458	750596112	705114884	0.9394	0.4186	0.9558	0.8875
JMS09	5087478	4919746	0.967	747859266	718282916	0.9605	0.4078	0.9561	0.8874
JMS10	4917026	4730534	0.9621	722802822	690657964	0.9555	0.4101	0.9547	0.8852
JMS11	5011244	4840530	0.9659	736652868	706717380	0.9594	0.4145	0.9574	0.8903
JMS12	5020598	4779292	0.9519	738027906	697776632	0.9455	0.4124	0.9558	0.8869
JMS13	4917752	4690440	0.9538	722909544	684804240	0.9473	0.4099	0.9541	0.8836
JMS14	4727198	4479818	0.9477	694898106	654053428	0.9412	0.4131	0.9515	0.8786
JMS15	4321710	4091194	0.9467	635291370	597314324	0.9402	0.4172	0.9582	0.8924
JMS16	4853864	4640420	0.956	713518008	677501320	0.9495	0.4093	0.9563	0.8884
JMS17	5241676	4945088	0.9434	770526372	721982848	0.937	0.4113	0.9537	0.8833
JMS18	5223518	5014770	0.96	767857146	732156420	0.9535	0.4203	0.9561	0.8877
JMS19	4792342	4531232	0.9455	704474274	661559872	0.9391	0.4149	0.9544	0.8843
JMS20	5087264	4927214	0.9685	747827808	719373244	0.962	0.4139	0.9565	0.8884
LJZ01	5128264	4534602	0.8842	753854808	662051892	0.8782	0.4436	0.9495	0.8781
LJZ02	5175434	4937314	0.954	760788798	720847844	0.9475	0.4557	0.9567	0.8898
LJZ03	5405980	5144262	0.9516	794679060	751062252	0.9451	0.4492	0.957	0.8905
LJZ04	5193780	4756262	0.9158	763485660	694414252	0.9095	0.4406	0.952	0.8821
LJZ05	5385622	5210902	0.9676	791686434	760791692	0.961	0.4214	0.958	0.8915
LJZ06	5213674	4986236	0.9564	766410078	727990456	0.9499	0.4679	0.9606	0.8973
LJZ07	5085718	4801572	0.9441	747600546	701029512	0.9377	0.4605	0.9587	0.8943
LJZ08	5142938	4751154	0.9238	756011886	693668484	0.9175	0.4226	0.9513	0.8791
WTS01	4422374	4150208	0.9385	650088978	605930368	0.9321	0.4232	0.9555	0.8903
WTS02	4364154	4161374	0.9535	639348561	607560604	0.9503	0.4198	0.9598	0.8972
WTS03	4475872	4337518	0.9691	655715248	633277628	0.9658	0.4152	0.9616	0.8993
WTS04	4600070	4300676	0.9349	673910255	627898696	0.9317	0.4244	0.9633	0.9035
WTS05	4637368	4385808	0.9458	679374412	640327968	0.9425	0.42	0.9613	0.8996
WTS06	4383000	4102418	0.936	642109500	598953028	0.9328	0.4232	0.9608	0.8996
WTS07	4305632	4082720	0.9482	630775088	596077120	0.945	0.4263	0.9596	0.8981
WTS08	4428956	4167196	0.9409	648842054	608410616	0.9377	0.4374	0.9588	0.8954
WTS09	4729186	4517854	0.9553	692825749	659606684	0.9521	0.4144	0.9595	0.8961
WTS10	4589424	4363770	0.9508	672350616	637110420	0.9476	0.4265	0.9635	0.9038
WTS11	4700310	4350334	0.9255	688595415	635148764	0.9224	0.4263	0.9575	0.8928
WTS12	4551768	4359604	0.9578	666834012	636502184	0.9545	0.426	0.9595	0.898
WTS13	4365790	4186250	0.9589	639588235	611192500	0.9556	0.4238	0.9604	0.8992
WTS14	4200332	4025570	0.9584	615348638	587733220	0.9551	0.425	0.9615	0.9011
WTS15	4344428	4179376	0.962	636458702	610188896	0.9587	0.4164	0.9604	0.8976
WTS16	4347320	4086076	0.9399	636882380	596567096	0.9367	0.4168	0.9634	0.9029
WTS17	4199172	4035734	0.9611	615178698	589217164	0.9578	0.4209	0.9622	0.902
WTS18	4201736	3945318	0.939	615554324	576016428	0.9358	0.4342	0.9536	0.8884
WTS19	4413156	4272884	0.9682	646527354	623841064	0.9649	0.4137	0.9641	0.9044
WTS20	4086016	3915116	0.9582	598601344	571606936	0.9549	0.4165	0.9543	0.8857
WTS21	4464772	4150892	0.9297	654089098	606030232	0.9265	0.4398	0.9481	0.8771
WTS22	4346548	4121234	0.9482	636769282	601700164	0.9449	0.4249	0.9505	0.8815
WTS23	4298552	4075316	0.9481	629737868	594996136	0.9448	0.4238	0.9504	0.8789
WTS24	4361198	4129636	0.9469	638915507	602926856	0.9437	0.4289	0.9513	0.8813
WTS25	4062012	3744046	0.9217	595084758	546630716	0.9186	0.4435	0.9444	0.8728
WTS26	4180740	3996922	0.956	612478410	583550612	0.9528	0.4168	0.9565	0.8906
WTS27	4150394	3967144	0.9558	608032721	579203024	0.9526	0.418	0.9561	0.8895
WTS28	4105534	3817578	0.9299	601460731	557366388	0.9267	0.4442	0.95	0.8841
WTS29	4132684	3985982	0.9645	605438206	581953372	0.9612	0.4199	0.9612	0.8995
WTS30	4299902	4077040	0.9482	629935643	595247840	0.9449	0.4301	0.9564	0.892
WTS31	4182650	3950750	0.9446	612758225	576809500	0.9413	0.4289	0.9554	0.8898
WTS32	4001874	3844180	0.9606	586274541	561250280	0.9573	0.4271	0.9584	0.8958
WTS33	4096472	3940484	0.9619	600133148	575310664	0.9586	0.4201	0.962	0.9014
WTS34	4470926	4266654	0.9543	654990659	622931484	0.9511	0.425	0.9516	0.8799
